# Supplementary material for: Characterization of the Genetic Variability within Ziziphus nummularia Genotypes by Phenotypic Traits and SSR Markers with Special Reference to Geographic Distribution
Source: Genes (Basel). 2023 Jan 6;14(1):155. doi: 10.3390/genes14010155 (PMC9858891; doi:10.3390/genes14010155)
Supplement: Supplementary file 1 [file genes-14-00155-s001.zip]

Archive with 1 entries (1 files):
- genes-2080452-supplementary.pdf
